# Supplementary material for: Preventing Gestational Diabetes Mellitus by Improving Healthy Diet and/or Physical Activity during Pregnancy: An Umbrella Review
Source: Nutrients. 2022 May 14;14(10):2066. doi: 10.3390/nu14102066 (PMC9144260; doi:10.3390/nu14102066)
Supplement: Supplementary file 1 [file nutrients-14-02066-s001.zip]

Archive with 1 entries (1 files):
- nutrients-1716821-supplementary.pdf
